# Supplementary material for: Quantitative proteomic analysis by iTRAQ® for the identification of candidate biomarkers in ovarian cancer serum
Source: Proteome Sci. 2010 Jun 14;8:31. doi: 10.1186/1477-5956-8-31 (PMC2893134; doi:10.1186/1477-5956-8-31)
Supplement: Additional file 1 — Table S1. Serum Proteins Upregulated by iTRAQ®. [file 1477-5956-8-31-S1.XLS]

## Sheet: Table S1 Quant
Table S1. Serum Proteins Upregulated by iTRAQ®
			MARS
			Peptides for Quant	Peptides for ID†	C1/N1			N1/N1			C1/N1			N1/N1
	Accession	Name			Ratio 115:116	PVal 115:116	EF 115:116	Ratio 117:116	PVal 117:116	EF 117:116	Ratio 115:117	PVal 115:117	EF 115:117	Ratio 116:117	PVal 116:117	EF 116:117
1	gi|83699647	haptoglobin	29	17	1.64357	0.00430858	1.38759	0.844401	0.0455767	1.17999	2.00314	6.24761e-10	1.16778	1.18421	0.0456365	1.17999
2	gi|9257232	orosomucoid 1 precursor	27	7	1.86491	9.25393e-05	1.31804	1.13587	0.242329	1.24596	1.80135	2.03991e-08	1.16464	0.880338	0.242146	1.24596
3	gi|51555777	leucine rich alpha-2 glycoprotein 1	3	1*	2.81536	0.0787838	5.13431	0.917353			3.06028	0.0268229	2.23563	1.09004
4	gi|54695780	alpha 1-antitrypsin	1	1*	3.45591			1.70332			2.16733			0.587059
5	gi|92092531	alpha-1-antichymotrypsin (AACT)	32	12	2.09668	0.000451296	1.46784	1.26725	0.123148	1.35745	1.83848	1.28829e-07	1.19685	0.78907	0.123071	1.35745
6	gi|62898698	inter-alpha (globulin) inhibitor H3 variant	1	1*	1.40098			1.35146			1.10736			0.739903
7	gi|4557325	apolipoprotein E precursor	7	7	1.28074	0.348605	1.8142	1.10853	0.61691	1.6439	1.20902	0.0537627	1.21415	0.902049	0.61674	1.6439
8	gi|730704	Serum amyloid P-component precursor (SAP)	5	2	2.92676	0.000975768	1.02113	1.92077	0.197778	4.38435	0.997577	0.993413	2.36788	0.520597	0.197756	4.38435
9	gi|5031863	galectin 3 binding protein
10	gi|74355612	Fibrinogen alpha chain	7	4	3.79255	0.17945	16.8662	0.894369	0.119003	1.20011	5.1755	0.00358916	2.3855	1.11805	0.119093	1.20011
11	gi|67190163	proteoglycan 4		1* (89% conf)
12	gi|49457476	Serum Amyloid A1 (SAA1)	1	3	5.50582						10.4685
13	gi|55958975	orosomucoid 2	10	3	1.59273	0.33219	2.79356	1.37279	0.369809	2.13656	1.35856	0.0358365	1.32463	0.728407	0.369735	2.13656
14	gi|4530277	lipopolysaccharide-binding protein 1
15	gi|55959001	extracellular matrix protein 1
16	gi|55770842	C-reactive protein, pentraxin-related	1	1** (89% conf)	7.2421						5.73541
	*Protein identifications made from single peptide hits in one depletion experiment were made with two or more peptides in at least one of the alternative depletion experiments
	**Spectrum shown in Additional file 3, Figure S1
	† Peptides were identified with 95% confidence, unless noted.
			IgY Spin
			Peptides for Quant	Peptides for ID†	C4/N3			C5/N3			N6/N3			C4/N6			C5/N6			N3/N6
	Accession	Name			Ratio 114:115	PVal 114:115	EF 114:115	Ratio 116:115	PVal 116:115	EF 116:115	Ratio 117:115	PVal 117:115	EF 117:115	Ratio 114:117	PVal 114:117	EF 114:117	Ratio 116:117	PVal 116:117	EF 116:117	Ratio 115:117	PVal 115:117	EF 115:117
1	gi|83699647	haptoglobin	120	24	1.8168	1.48964e-06	1.25771	2.3941	0	1.07132	1.00228	0.950213	1.07478	1.69485	8.36974e-05	1.29	2.34353	3.75165e-38	1.08964	0.997724	0.950139	1.07478
2	gi|9257232	orosomucoid 1 precursor	39	8	7.69046	8.86026e-11	1.50613	3.15924	1.28385e-12	1.20553	1.14383	0.3554	1.34572	6.37804	4.22453e-05	2.18811	2.87028	9.97715e-09	1.30514	0.87425	0.355388	1.34572
3	gi|51555777	leucine rich alpha-2 glycoprotein 1	11	6	4.74028	8.74453e-05	1.68962	3.0854	4.49091e-05	1.41679	1.02131	0.85576	1.3026	4.21043	0.0166806	3.05308	3.01203	0.0209692	2.45426	0.979136	0.855737	1.3026
4	gi|54695780	alpha 1-antitrypsin	2	17	1.79443	0.0505441	1.80592	0.753763	0.809627	114773	0.883627	0.901446	23699.9	1.81689	0.571104	13413.3	0.815798	0.385867	6.00779	1.1317	0.901449	23699.9
5	gi|92092531	alpha-1-antichymotrypsin (AACT)	98	14	2.21309	8.57521e-14	1.19733	1.67619	3.16278e-22	1.08396	0.874806	0.0687793	1.15522	2.35894	3.60148e-09	1.29876	1.90266	2.96337e-12	1.17325	1.14311	0.0687863	1.15522
6	gi|62898698	inter-alpha (globulin) inhibitor H3 variant	8	6	1.93661	0.0852622	2.1941	1.58325	0.0859153	1.72932	1.12029	0.740897	2.23112	1.80807	0.351392	4.4029	1.39539	0.119894	1.56809	0.892622	0.74089	2.23112
7	gi|4557325	apolipoprotein E precursor	7	3	2.20112	0.00552045	1.54507	1.39411	0.0192881	1.29224	0.866432	0.332536	1.39502	2.22983	0.0253097	1.94085	1.59412	0.0237523	1.46128	1.15415	0.332546	1.39502
8	gi|730704	Serum amyloid P-component precursor (SAP)	6	1	1.49333	0.106725	1.69031	0.987024	0.881342	1.23838	1.1931	0.421486	1.6797	1.15305	0.718941	2.61512	0.823956	0.385845	1.68907	0.838152	0.421478	1.6797
9	gi|5031863	galectin 3 binding protein	2	2	0.391654	0.428896	13467.9	1.26903	0.420012	10.4673	0.98584	0.355495	1.11986	0.357276	0.404082	15216.9	1.27937	0.423853	11.6887	1.01436	0.355563	1.11986
10	gi|74355612	Fibrinogen alpha chain	16	6	4.68857	0.00565023	2.74186	2.08869	0.0312959	1.93331	0.695754	0.0154666	1.3218	6.54396	0.00283076	2.98911	3.09444	0.00116348	1.80292	1.43729	0.0154673	1.3218
11	gi|67190163	proteoglycan 4	0	2
12	gi|49457476	Serum Amyloid A1 (SAA1)	1	2	18.622			6.54411						9.12746			3.57252
13	gi|55958975	orosomucoid 2	6	3	4.11643	0.011797	2.56198	2.40059	0.00260398	1.50003	1.04814	0.890811	2.30946	3.78462	0.0889491	5.07321	2.17257	0.0181963	1.78224	0.954068	0.890803	2.30946
14	gi|4530277	lipopolysaccharide-binding protein 1
15	gi|55959001	extracellular matrix protein 1	2	1	1.53544			1.73453	0.121401	3.86065	0.948331	0.720316	4.19688	1.58578			1.81509	0.22421	16.1791	1.05448	0.720332	4.19688
16	gi|55770842	C-reactive protein, pentraxin-related
	*Protein identifications made from single peptide hits in one depletion experiment were made with two or more peptides in at least one of the alternative depletion experiments.
	† Peptides were identified with 95% confidence, unless noted.
			IgY HPLC Set 1
			Peptides for Quant	Peptides for ID†	C3/N1			C6/N1			N4/N1			C3/N4			C6/N4			N1/N4
	Accession	Name			Ratio 116:114	PVal 116:114	EF 116:114	Ratio 117:114	PVal 117:114	EF 117:114	Ratio 115:114	PVal 115:114	EF 115:114	Ratio 116:115	PVal 116:115	EF 116:115	Ratio 117:115	PVal 117:115	EF 117:115	Ratio 114:115	PVal 114:115	EF 114:115
1	gi|83699647	haptoglobin	184	12	18.109	0	1.24611	17.4148	0	1.23964	1.36425	2.83682e-06	1.12875	12.5351	0	1.23973	16.2883	0	1.20862	0.733003	2.83681e-06	1.12875
2	gi|9257232	orosomucoid 1 precursor	14	4	15.0488	0.000234828	2.83777	8.05493	4.2578e-05	2.06974	1.57098	0.0413255	1.53658	7.95198	0.0010363	2.59567	6.67757	2.11928e-07	1.44669	0.636547	0.0413254	1.53658
3	gi|51555777	leucine rich alpha-2 glycoprotein 1	10	5	4.02498	0.00831129	2.54933	4.22404	4.48939e-06	1.35692	1.12983	0.475267	1.46628	3.46476	0.0655338	3.8229	4.52183	2.96915e-06	1.35344	0.885085	0.475267	1.46628
4	gi|54695780	alpha 1-antitrypsin	2	1*	1.56235			12.0571	0.0915741	97.7049	6.6967	0.105593	57.0975	0.250353	0.0945574	13.9152	2.14927	0.0341818	1.68622	0.149327	0.105593	57.0975
5	gi|92092531	alpha-1-antichymotrypsin (AACT)	139	14	1.52276	6.96262e-14	1.10278	1.81666	1.32491e-20	1.11191	0.868967	0.00161374	1.08925	1.74426	4.73291e-11	1.16382	2.5074	0	1.06805	1.15079	0.00161375	1.08925
6	gi|62898698	inter-alpha (globulin) inhibitor H3 variant	10	4	2.04524	0.0394907	1.95431	1.49205	0.0140925	1.34725	1.0008	0.993569	1.24945	2.1147	0.0791557	2.36942	1.77975	0.00152942	1.33774	0.999196	0.993569	1.24945
7	gi|4557325	apolipoprotein E precursor	4	2	3.13849			1.86649	0.0227907	1.58277	1.24926	0.456268	2.84391	1.64273	0.537606	18.1022	1.84524	0.0404545	1.75481	0.800477	0.456268	2.84391
8	gi|730704	Serum amyloid P-component precursor (SAP)	13	2	1.04657	0.850769	1.67518	1.07671	0.391659	1.19868	0.768451	0.0202319	1.23932	1.41028	0.264205	1.89562	1.66543	6.67382e-08	1.10004	1.30132	0.0202319	1.23932
9	gi|5031863	galectin 3 binding protein	2	1*	0.731449	0.614583	311.426	0.938995	0.831799	19.2265	0.740117	0.38076	13.5359	1.00122	0.998806	4027.26	1.50492	0.0436641	1.4287	1.35114	0.38076	13.5359
10	gi|74355612	Fibrinogen alpha chain
11	gi|67190163	proteoglycan 4	1	1*	3.52925			1.21419						6.42606
12	gi|49457476	Serum Amyloid A1 (SAA1)
13	gi|55958975	orosomucoid 2
14	gi|4530277	lipopolysaccharide-binding protein 1	2	1**(65% conf)	1.54526			2.0391	0.407636	849.659	0.969215			1.57152			2.19897	0.0491929	2.17104	1.03176
15	gi|55959001	extracellular matrix protein 1
16	gi|55770842	C-reactive protein, pentraxin-related
	*Protein identifications made from single peptide hits in one depletion experiment were made with two or more peptides in at least one of the alternative depletion experiments.
	**Spectrum shown in Additional file 3, Figure S1
	† Peptides were identified with 95% confidence, unless noted.
			IgY HPLC Set 2
			Peptides for Quant	Peptides for ID†	C1/N5			C4/N5			N6/N5			C1/N6			C4/N6			N5/N6
	Accession	Name			Ratio 116:114	PVal 116:114	EF 116:114	Ratio 117:114	PVal 117:114	EF 117:114	Ratio 115:114	PVal 115:114	EF 115:114	Ratio 116:115	PVal 116:115	EF 116:115	Ratio 117:115	PVal 117:115	EF 117:115	Ratio 114:115	PVal 114:115	EF 114:115
1	gi|83699647	haptoglobin	63	11	2.11684	8.6664e-23	1.10089	2.41821	4.27103e-26	1.10404	1.52522	9.86138e-05	1.22358	1.25217	0.00701171	1.17473	1.46544	0.000699323	1.23861	0.655642	9.86135e-05	1.22358
2	gi|9257232	orosomucoid 1 precursor	7	2	3.00716	0.00337973	1.77732	1.45642	0.121241	1.67934	1.85416	0.000647382	1.23411	1.48589	0.15854	1.82562	0.727563	0.224415	1.80406	0.539328	0.000647382	1.23411
3	gi|51555777	leucine rich alpha-2 glycoprotein 1	17	4	5.42405	9.77385e-09	1.35429	4.00038	4.29431e-09	1.26276	1.73506	0.00157196	1.34865	2.76628	1.63416e-08	1.20924	2.02251	0.000112106	1.33615	0.57635	0.00157196	1.34865
4	gi|54695780	alpha 1-antitrypsin	1	1*	0.706444			0.451298			0.260821			2.42663			1.59808			3.83404
5	gi|92092531	alpha-1-antichymotrypsin (AACT)	133	14	2.51045	7.00649e-45	1.08701	2.4452	0	1.07622	0.929864	0.171373	1.10914	2.40615	3.52489e-36	1.10187	2.4042	2.95086e-28	1.12826	1.07543	0.171373	1.10914
6	gi|62898698	inter-alpha (globulin) inhibitor H3 variant	5	2	1.72661	0.00107396	1.1965	1.75839	0.000678805	1.17883	0.905003	0.730462	2.11667	1.72328	0.0594235	1.78399	1.76839	0.12736	2.28071	1.10497	0.730462	2.11667
7	gi|4557325	apolipoprotein E precursor	3	2	1.1553	0.404074	1.80745	0.792036	0.284642	1.99958	1.19877	0.211203	1.53702	0.862952	0.30104	1.58229	0.61146	0.132855	2.36235	0.834188	0.211203	1.53702
8	gi|730704	Serum amyloid P-component precursor (SAP)	8	2	1.83703	2.00647e-07	1.07486	1.89782	2.68386e-07	1.08256	0.849195	0.229821	1.34165	1.93541	0.000752815	1.31662	2.04392	0.00105344	1.37089	1.17759	0.229821	1.34165
9	gi|5031863	galectin 3 binding protein	4	1*	1.76717	0.0203935	1.26091	1.94394	0.0119923	1.37174	0.973153	0.896378	2.21398	1.74698	0.0363411	1.49943	1.84322	0.0335238	1.63935	1.02759	0.896378	2.21398
10	gi|74355612	Fibrinogen alpha chain
11	gi|67190163	proteoglycan 4	2	1*	0.766275			0.935857			0.21346			3.21614			4.04921			4.68471
12	gi|49457476	Serum Amyloid A1 (SAA1)
13	gi|55958975	orosomucoid 2
14	gi|4530277	lipopolysaccharide-binding protein 1	1	1** (72% conf)	1.5654			2.77884
15	gi|55959001	extracellular matrix protein 1	2	2	2.11142	0.109523	5.20685	1.57018	0.148498	3.90408	1.59829	0.31825	25.9013	1.1811	0.740396	133.676	0.905334	0.829616	100.3	0.625668	0.31825	25.9013
16	gi|55770842	C-reactive protein, pentraxin-related
	*Protein identifications made from single peptide hits in one depletion experiment were made with two or more peptides in at least one of the alternative depletion experiments.
	**Spectrum shown in Additional file 3, Figure S1
	† Peptides were identified with 95% confidence, unless noted.
			IgY HPLC Set 3
			Peptides for Quant	Peptides for ID†	C5/N3			C2/N3			N2/N3			C5/N2			C2/N2			N3/N2
	Accession	Name			Ratio 116:114	PVal 116:114	EF 116:114	Ratio 117:114	PVal 117:114	EF 117:114	Ratio 115:114	PVal 115:114	EF 115:114	Ratio 116:115	PVal 116:115	EF 116:115	Ratio 117:115	PVal 117:115	EF 117:115	Ratio 114:115	PVal 114:115	EF 114:115
1	gi|83699647	haptoglobin	176	12	13.7548	0	1.21852	2.79921	4.60394e-20	1.20794	1.6878	1.89036e-08	1.18707	8.9396	0	1.16628	1.91351	6.84476e-31	1.09155	0.592486	1.89036e-08	1.18707
2	gi|9257232	orosomucoid 1 precursor	16	2	14.3242	1.31514e-09	1.54276	2.60339	0.00326499	1.77703	1.63705	0.0301171	1.54875	7.86459	2.46596e-07	1.64405	1.72783	0.000104551	1.24573	0.610856	0.0301171	1.54875
3	gi|51555777	leucine rich alpha-2 glycoprotein 1	16	5	2.77923	0.000284499	1.56766	2.16849	9.39979e-06	1.27911	0.853123	0.105693	1.21816	3.08616	0.000187116	1.6184	2.56931	7.16237e-06	1.35032	1.17216	0.105693	1.21816
4	gi|54695780	alpha 1-antitrypsin	31	5	6.99792	3.72404e-10	1.48575	3.71598	5.35092e-09	1.37871	3.79788	1.12271e-08	1.40367	1.91814	0.000258707	1.3774	1.01377	0.815118	1.12564	0.263305	1.12271e-08	1.40367
5	gi|92092531	alpha-1-antichymotrypsin (AACT)	149	10	1.65782	4.49311e-13	1.13192	1.26341	4.51835e-10	1.07101	0.737487	1.35631e-10	1.09004	2.21783	1.42341e-21	1.14747	1.76926	1.4013e-45	1.05539	1.35596	1.35631e-10	1.09004
6	gi|62898698	inter-alpha (globulin) inhibitor H3 variant	8	1*	1.96994	0.0387554	1.88079	2.13279	0.0155761	1.75771	1.61658	0.0601415	1.66076	1.28168	0.574925	2.71277	1.38292	0.000181253	1.11277	0.618592	0.0601415	1.66076
7	gi|4557325	apolipoprotein E precursor	7	4	1.98491	0.322266	5.40149	2.11478	0.0279185	1.88799	1.90154	0.0484501	1.89014	1.0008	0.998828	3.6741	1.14959	0.0414015	1.14098	0.525889	0.0484501	1.89014
8	gi|730704	Serum amyloid P-component precursor (SAP)	13	2	0.785154	0.11055	1.35785	0.756618	0.0412533	1.30458	0.593944	0.0113251	1.46224	1.3452	0.264037	1.73577	1.32247	0.00409291	1.1879	1.68366	0.0113251	1.46224
9	gi|5031863	galectin 3 binding protein	1	1*	2.0521			2.38709			1.97893			0.999196			1.2446			0.505324
10	gi|74355612	Fibrinogen alpha chain	16	4	17.5301	8.48037e-06	2.40032	4.71554	0.00350605	2.56421	2.43932	0.013075	1.9426	7.87416	3.53341e-07	1.60417	2.67642	0.080324	3.06858	0.40995	0.013075	1.9426
11	gi|67190163	proteoglycan 4	2	1*	0.169144			1.16683	0.402099	4.19654	1.03219			0.157898			1.23905	0.496683	14.8091	0.968814
12	gi|49457476	Serum Amyloid A1 (SAA1)
13	gi|55958975	orosomucoid 2
14	gi|4530277	lipopolysaccharide-binding protein 1
15	gi|55959001	extracellular matrix protein 1
16	gi|55770842	C-reactive protein, pentraxin-related
	*Protein identifications made from single peptide hits in one depletion experiment were made with two or more peptides in at least one of the alternative depletion experiments.
	† Peptides were identified with 95% confidence, unless noted.
