# Supplementary material for: Quantitative proteomic analysis by iTRAQ® for the identification of candidate biomarkers in ovarian cancer serum
Source: Proteome Sci. 2010 Jun 14;8:31. doi: 10.1186/1477-5956-8-31 (PMC2893134; doi:10.1186/1477-5956-8-31)
Supplement: Additional file 2 — Table S2. Alphabetized listing of the number of peptides identified per protein. [file 1477-5956-8-31-S2.XLS]

## Sheet: Peptides
Table S2. Alphabetized listing of the number of peptides identified per protein.
			Number of Peptides
				(95% confidence)
	Accession	Name	Mars	IgY Spin	IgY HPLC Set 1	IgY HPLC Set 2	IgY HPLC Set 3
1	6288984	acid-labile subunit	2	9	3	4	3
2	62421176	actin-like protein			1
3	80478039	Afamin	6	9	5	4	3
4	46981985	aging-associated protein 4		7	7	9
5	1340147	alpha 1 globin					2
6	46812315	alpha 2 macroglobulin	48	66	17	22	18
7	51555785	alpha-1-B glycoprotein precursor	12	23	8	11	9
8	15778556	alpha-1-B glycoprotein precursor	1
9	825614	alpha1-microglobulin; bikunin	6	6	5	6	6
10	52790422	Alpha-2-glycoprotein 1, zinc	2	3		2
11	7106502	alpha2-HS glycoprotein	5	7	7	4	8
12	219410	alpha-2-plasmin inhibitor precursor		4	2	1
13	62897189	angiotensinogen precursor variant	7	10	6	6	5
14	41059929	anti-HBs antibody kappa chain				1
15	61697117	anti-oxLDL immunoglobulin heavy chain variable region		1
16	63102764	anti-rabies virus immunoglobulin heavy chain variable region			1
17	58222960	anti-tetanus toxoid immunoglobulin light chain variable region				2
18	757915	apoCII protein	1	1
19	757913	apoCIII protein	3	2	1	1	1
20	671882	apolipoprotein		2	1	1
21	82571472	Apolipoprotein A-I	17	14	6	3	6
22	55665944	apolipoprotein A-II	4				2
23	71773110	apolipoprotein A-IV precursor	16			1
24	93163358	Apolipoprotein A-IV precursor		21	20	16	13
25	32187679	apolipoprotein B (including Ag(x) antigen)	47	75	38	44	34
26	54696584	apolipoprotein D	1
27	4557325	apolipoprotein E precursor	7	3	2	2	4
28	4502165	apolipoprotein F precursor	1
29	15824471	apolipoprotein L1 precursor	1
30	24660110	ATP synthase, H+ transporting, mitochondrial F1 complex, alpha subunit, precursor				1
31	71727271	beta globin	5	5	3		2
32	543826	Beta-2-glycoprotein 1 precursor	2	12	2	3	3
33	468824	biotinidase	1	1
34	68533033	C4A variant protein			33	1
35	4502517	carbonic anhydrase I					1
36	6855464	carboxypeptidase B-like protein		1		1
37	51173528	carboxypeptidase N precursor		2		2	1
38	83759081	Carnosine dipeptidase 1 (metallopeptidase M20 family)		2		1	1
39	91105159	CD14 antigen precursor		1
40	5174411	CD5 antigen-like (scavenger receptor cysteine rich family)		1	1	2	1
41	83699641	ceruloplasmin (ferroxidase)	17	53	21	20	16
42	42716297	clusterin isoform 1	8				5
43	60416383	Coagulation factor V precursor		1	1	1
44	4503629	coagulation factor XII precursor		3	2	2	3
45	116594	Complement C3 precursor		1
46	81175238	Complement C4-A precursor			1	36	1
47	73858570	complement component 1 inhibitor precursor		10	5	7	5
48	7705753	complement component 1, q subcomponent, A chain precursor		2	2	2	2
49	87298828	complement component 1, q subcomponent, B chain precursor		1	1	1	1
50	56786155	complement component 1, q subcomponent, gamma polypeptide		1		1	1
51	66347875	complement component 1, r subcomponent		5	2	4	1
52	7706083	complement component 1, r subcomponent-like precursor		1		1	1
53	62897125	complement component 2 precursor variant	1	7	1	2	2
54	40786791	complement component 3	62	99	64	62	58
55	55665029	complement component 4 binding protein, alpha		10	2	2	1
56	62912468	complement component 4 binding protein, beta chain isoform 1 precursor					1
57	57209523	complement component 4A		3			1
58	88698228	complement component 5	3	11	8	9	4
59	4557391	complement component 8, beta polypeptide preproprotein		4	2	1	1
60	55962663	complement component 8, gamma polypeptide		2	1	1	1
61	4502511	complement component 9	2	4	5	4	2
62	2347136	complement component C4	33	52
63	825633	complement component C6	3	9	4	5	2
64	61252057	Complement component C7 precursor		9	1
65	729167	Complement component C8 alpha chain precursor		3	4	3	4
66	67782358	complement factor B preproprotein	11	28	18	15	12
67	42544239	complement factor D preproprotein		1	1
68	77744385	complement factor H		1	1
69	85681919	Complement factor H precursor (H factor 1)	14
70	78070360	Complement factor H-related 1				1	1
71	517063	complement omponent properdin				1
72	763110	complement protein C1s precursor	2	3	3	3	2
73	73858564	corticosteroid binding globulin precursor	1
74	9944241	CST3			2		1
75	7671645	dJ34F7.4 (complement component 4A)					32
76	55959001	extracellular matrix protein 1		1		2
77	31965	factor H		33	23	21	19
78	92058711	Fetuin B				2
79	74355612	fibrinogen, alpha polypeptide isoform alpha-E preproprotein	4	6			4
80	62089266	Fibronectin 1 variant		19		15	9
81	5031863	galectin 3 binding protein		2	1	1	1
82	6715607	G-gamma globin				1
83	34785355	Group-specific component (vitamin D binding protein)	1	1	1	1	2
84	83699647	haptoglobin	17	24	12	11	12
85	45580723	haptoglobin-related protein	1	3
86	95115683	hemoglobin alpha 1-2 hybrid	2		2	2
87	95115681	hemoglobin alpha 2		6
88	47679341	hemoglobin beta				1
89	23268449	hemoglobin beta chain variant Hb S-Wake				2	1
90	1708182	Hemopexin precursor (Beta-1B-glycoprotein)	10		15	17
91	73858566	heparin cofactor II precursor		6	3	5	4
92	85567622	HGF activator, preproprotein	1	1	1	2	1
93	47479594	Histidine-rich glycoprotein	11	8	5	7	4
94	74750623	Histone H2A type 2-B				2
95	73919921	Hyaluronan-binding protein 2 precursor		1	1	1	1
96	34365139	hypothetical protein		2		1	1
97	51476292	hypothetical protein	8		9
98	34364643	hypothetical protein			5
99	34364645	hypothetical protein				1
100	34365282	hypothetical protein			2
101	51476334	hypothetical protein			1
102	31874240	hypothetical protein	2
103	4504579	I factor (complement)	2	5	3	4	1
104	33319624	Ig heavy chain variable region, VH3 family		1
105	125777	Ig kappa chain V-I region Ni		1
106	38683305	IgG2 heavy chain constant region				1
107	49257464	IGHA1 protein	2		5		5
108	13623575	IGHG1 protein					3
109	16041759	IGHM protein		15		8	11
110	27370813	IGHM protein				8
111	21707884	IGKC protein	2	1		1
112	62204995	IGKC protein				1
113	49258110	IGKV1-5 protein		1	1		1
114	21410817	IGKV1-5 protein		3		2
115	20380868	IGL@ protein		7		1	2
116	21595392	IGL@ protein			5	5
117	49257890	IGL@ protein				3
118	47125011	IGLV3-21 protein			2
119	58477527	IGLV3-25 protein					1
120	74146707	immunoglobulin epsilon heavy chain variable region					1
121	4321593	immunoglobulin G kappa chain		1
122	39938169	immunoglobulin heavy chain variable region		1		1
123	791014	immunoglobulin heavy chain variable region				1
124	400044	Immunoglobulin J chain		3	1	1	2
125	90994746	immunoglobulin kappa 1 light chain variable region		2	1	1	1
126	77379462	immunoglobulin kappa chain variable region		1	1	1
127	77379415	immunoglobulin kappa chain variable region			1		1
128	2765421	immunoglobulin kappa heavy chain		1
129	21669397	immunoglobulin kappa light chain VLJ region			5	1
130	21669435	immunoglobulin kappa light chain VLJ region				2
131	21669417	immunoglobulin kappa light chain VLJ region				8
132	77379897	immunoglobulin lambda chain variable region		2
133	71482633	immunoglobulin lambda light chain		1
134	21669497	immunoglobulin lambda light chain VLJ region		3
135	83026421	insulin-like growth factor binding protein 3	1	1	1	1
136	4504781	inter-alpha (globulin) inhibitor H1	7	13	7	8	6
137	62898698	Inter-alpha (globulin) inhibitor H3	1	6	4	2	1
138	70778918	inter-alpha globulin inhibitor H2 polypeptide		17	6	6	6
139	4096840	inter-alpha-trypsin inhibitor family heavy chain-related protein		17	13	17	12
140	1483187	inter-alpha-trypsin inhibitor family heavy chain-related protein (IHRP)	11
141	68067608	Kallistatin precursor	1	4	1	2
142	7331218	keratin 1		2			1
143	68563400	Keratin 2				1
144	84040267	Keratin 6C		1
145	386852	kininogen		15
146	4504893	kininogen 1	9	1	6	11	11
147	5524141	lambda 1 immunoglobin light chain variable region				1
148	5931728	lectin cholesterol acyltransferase				1
149	51555777	leucine-rich alpha-2-glycoprotein	1	6	5	4	5
150	62897915	lumican variant	1	3	4	4	2
151	416180	Man9-mannosidase				1
152	76827920	Mannan-binding lectin serine peptidase 1					1
153	6683456	MASP/P100				1
154	41388180	monoclonal IgM antibody heavy chain			9
155	41388184	monoclonal IgM antibody light chain		11
156	3983127	monocyte antigen CD14 precursor	1				1
157	85567608	Myosin, heavy chain 7, cardiac muscle, beta				6
158	9257232	orosomucoid 1 precursor	7	8	4	2	2
159	55958975	orosomucoid 2	3	3
160	7705003	paraoxonase; PON	5	1			1
161	51555783	peptidoglycan recognition protein L precursor	2	8	5	4	3
162	736249	plasma gelsolin	4	14	9	14	12
163	78191798	plasma kallikrein B1 precursor		3	4	2	4
164	62089238	Plasma protease C1 inhibitor precursor variant	6
165	56203917	plasminogen	9	11	9	15	9
166	4505735	platelet factor 4 variant 1	1
167	88971372	PREDICTED: similar to Carboxypeptidase N subunit 2 precursor		2	2
168	4506355	pregnancy-zone protein	7	14	3	4	2
169	6855601	PRO0684	5		9	7
170	7770117	PRO0903		33	24	24	24
171	46981969	proliferation-inducing protein 35	2	6	3	4	2
172	70780384	protease inhibitor 16 precursor		1
173	51094518	protease, serine, 1 (trypsin 1)	1	2		2	2
174	4506117	protein S (alpha)		3	1	1
175	67190163	Proteoglycan-4 precursor (Lubricin) (Megakaryocyte-stimulating factor) (Superficial zone proteoglycan)		2	1	1	1
176	67624831	prothrombin	11	16	7	9	4
177	93211215	PS1TP5-binding protein 1		2		3	2
178	55663330	retinol binding protein 4, plasma	2	1	3	2	3
179	298553	rheumatoid factor D5 light chain; immunoglobulin kappa chain V-J region			1
180	49457476	Serum Amyloid A1 (SAA1)	3	2
181	2094749	scFv collagenase IV antibody		1
182	73620994	Selenoprotein P precursor (SeP)					1
183	54695780	alpha 1-antitrypsin (serine (or cysteine) proteinase inhibitor, clade A (alpha-1 antiproteinase, antitrypsin), member 1)	1	17	1	1	5
184	7705879	serine (or cysteine) proteinase inhibitor, clade A (alpha-1 antiproteinase, antitrypsin), member 10		1
185	4507377	serine (or cysteine) proteinase inhibitor, clade A, member 7	1		2		1
186	56204641	serine (or cysteine) proteinase inhibitor, clade C (antithrombin), member 1	7	13	12	11	9
187	15080499	Serpin peptidase inhibitor, clade A (alpha-1 antiproteinase, antitrypsin), member 1		1
188	92092531	alpha-1-antichymotrypsin (AACT) (SERPINA3 protein)	12	14	14	14	10
189	47678677	SERPIND1	3
190	21594846	SERPINF2 protein	2				4
191	548885	Serum amyloid A-4 protein precursor (Constitutively expressed serum amyloid A protein) (C-SAA)	1
192	730704	Serum amyloid P-component precursor (SAP)	2	1	2	2	2
193	85566866	Sex hormone-binding globulin			1
194	27769064	Similar to RIKEN cDNA 1300018K11 gene					1
195	48145715	SPARC				1
196	74739466	Sulfhydryl oxidase 1 precursor (Quiescin Q6)		1
197	825722	tetranectin	1	1	1	2
198	71297075	TGFBI protein		1
199	185814	This CDS feature is included to show the translation of the corresponding V_region.		1		1	1
200	62089410	thrombospondin 1 precursor variant				1	1
201	94717618	transferrin	5	25	11	15	10
202	847738	transthyretin precursor			2	2	4
203	62896835	triosephosphate isomerase 1 variant				1
204	33985	trypsin inhibitor	9
205	1552516	trypsinogen C			1
206	63994326	unknown	1	3	3	3	3
207	1335098	unknown		36			15
208	59807832	Unknown (protein for MGC:105008)		3	1	3	5
209	16741061	Unknown (protein for MGC:27376)					6
210	18999465	Unknown (protein for MGC:39273)				1
211	34535866	unnamed protein product		1		7	1
212	34536000	unnamed protein product		10		7
213	31676	unnamed protein product					1
214	33451	unnamed protein product	6
215	1335306	unnamed protein product		1
216	21751424	unnamed protein product		1
217	34528298	unnamed protein product		10
218	34534315	unnamed protein product		25
219	62898648	vitamin D-binding protein precursor variant	11	26	11	16	9
220	88853069	vitronectin precursor	5	11	12	8	8
